# Supplementary material for: Genome-wide analysis of MATE transporters and expression patterns of a subgroup of MATE genes in response to aluminum toxicity in soybean
Source: BMC Genomics. 2016 Mar 11;17:223. doi: 10.1186/s12864-016-2559-8 (PMC4788864; doi:10.1186/s12864-016-2559-8)
Supplement: Additional file 1: Table S1. — The nomenclature and physical locations of 117 soybean MATE genes. (XLS 39 kb) [file 12864_2016_2559_MOESM1_ESM.xls]

## Sheet: Table S1
Table S1. The nomenclature and physical locations of 117 soybean MATE genes.
Gene name	Locus name	Gene Start (bp)	Gene End (bp)
GmMATE1	Glyma.01G007100.1	707570	708601
GmMATE2	Glyma.01G025200.1	2616281	2621186
GmMATE3	Glyma.01G026200.1	2747392	2755356
GmMATE4	Glyma.01G132200.1	44951519	44957755
GmMATE5	Glyma.01G213000.1	54426718	54428490
GmMATE6	Glyma.01G216600.1	54702983	54704976
GmMATE7	Glyma.02G038600.1	3594440	3614434
GmMATE8	Glyma.02G039500.1	3707201	3710252
GmMATE9	Glyma.02G075300.1	6597633	6602520
GmMATE10	Glyma.02G089900.1	7903639	7908241
GmMATE11	Glyma.02G090000.1	7919496	7922905
GmMATE12	Glyma.02G090100.1	7925640	7933611
GmMATE13	Glyma.02G181800.1	31113439	31120950
GmMATE14	Glyma.02G218400.1	40642050	40644285
GmMATE15	Glyma.02G310800.1	48381372	48387359
GmMATE16	Glyma.03G005200.1	459177	462834
GmMATE17	Glyma.03G005300.1	465179	470215
GmMATE18	Glyma.03G005400.1	483748	490996
GmMATE19	Glyma.03G005500.1	495973	501101
GmMATE20	Glyma.03G005600.1	504869	509004
GmMATE21	Glyma.03G005800.1	545102	549977
GmMATE22	Glyma.03G036200.1	4360966	4367363
GmMATE23	Glyma.04G089000.1	7718059	7720319
GmMATE24	Glyma.04G097700.1	8838031	8842355
GmMATE25	Glyma.04G097900.1	8857667	8865249
GmMATE26	Glyma.04G102100.1	9415963	9417864
GmMATE27	Glyma.05G001700.1	130310	133384
GmMATE28	Glyma.05G049700.1	4436282	4437877
GmMATE29	Glyma.05G054000.1	4903827	4905404
GmMATE30	Glyma.05G054100.1	4910436	4911476
GmMATE31	Glyma.05G226400.1	40480968	40482410
GmMATE32	Glyma.06G091100.1	7112836	7115139
GmMATE33	Glyma.06G103400.1	8233858	8237566
GmMATE34	Glyma.06G305200.1	49420013	49426780
GmMATE35	Glyma.06G318700.1	50734144	50738368
GmMATE36	Glyma.07G099900.1	9480608	9484876
GmMATE37	Glyma.07G100000.1	9492032	9497076
GmMATE38	Glyma.07G100100.1	9502651	9508615
GmMATE39	Glyma.07G124600.1	14837991	14840026
GmMATE40	Glyma.07G156100.1	19191532	19200021
GmMATE41	Glyma.07G246100.1	42499296	42501951
GmMATE42	Glyma.08G033200.1	2649700	2651523
GmMATE43	Glyma.08G050500.1	3957774	3961167
GmMATE44	Glyma.08G050700.1	3963090	3965498
GmMATE45	Glyma.08G244400.1	21028620	21030099
GmMATE46	Glyma.09G042700.1	3653337	3655456
GmMATE47	Glyma.09G102800.1(GmFRD3b)	18848926	18853784
GmMATE48	Glyma.09G134000.1	33326265	33334730
GmMATE49	Glyma.09G134100.1	33354120	33361171
GmMATE50	Glyma.09G134200.1	33368982	33372795
GmMATE51	Glyma.09G146800.1	36394422	36396140
GmMATE52	Glyma.09G178700.1	40344306	40347537
GmMATE53	Glyma.09G178800.1	40354319	40358609
GmMATE54	Glyma.09G178900.1	40368198	40371411
GmMATE55	Glyma.09G179000.1	40373197	40377187
GmMATE56	Glyma.09G257400.1	47641273	47645269
GmMATE57	Glyma.09G276100.1	49139110	49143810
GmMATE58	Glyma.10G099900.1	18167288	18175202
GmMATE59	Glyma.10G231800.1	46138896	46139641
GmMATE60	Glyma.10G232200.1	46170280	46174862
GmMATE61	Glyma.10G239000.1	46755702	46757579
GmMATE62	Glyma.10G267300.1	49038069	49040697
GmMATE63	Glyma.10G267400.1	49041854	49048547
GmMATE64	Glyma.10G267600.1	49049665	49051372
GmMATE65	Glyma.10G267700.1	49053473	49057599
GmMATE66	Glyma.10G267800.1	49058164	49060854
GmMATE67	Glyma.11G026300.1	1868659	1870263
GmMATE68	Glyma.11G028900.1	2090136	2091568
GmMATE69	Glyma.11G112100.1	8549493	8555269
GmMATE70	Glyma.11G112200.1	8558789	8565183
GmMATE71	Glyma.12G099300.1	8610079	8616394
GmMATE72	Glyma.12G194000.1	35567230	35571578
GmMATE73	Glyma.12G225600.1	38518185	38519665
GmMATE74	Glyma.12G237400.1	39624170	39642037
GmMATE75	Glyma.13G203000.1	31683629	31689851
GmMATE76	Glyma.13G275400.1	37696340	37699959
GmMATE77	Glyma.13G275500.1	37700577	37704898
GmMATE78	Glyma.13G275600.1	37706574	37710287
GmMATE79	Glyma.13G339800.1	43177315	43182782
GmMATE80	Glyma.14G002000.1	226577	232249
GmMATE81	Glyma.14G032400.1	2353345	2356426
GmMATE82	Glyma.14G078000.1	6600960	6609330
GmMATE83	Glyma.14G158100.1	34998078	34998467
GmMATE84	Glyma.15G034600.1	2765299	2770528
GmMATE85	Glyma.15G107100.1	8394915	8402251
GmMATE86	Glyma.15G150300.1	12416065	12418420
GmMATE87	Glyma.15G274600.1	51263805	51268380
GmMATE88	Glyma.16G149100.1	30978703	30980584
GmMATE89	Glyma.16G157300.1	31794899	31800043
GmMATE90	Glyma.16G180000.1	34064572	34069421
GmMATE91	Glyma.16G180200.1	34077613	34081734
GmMATE92	Glyma.16G198700.1	35991715	35993403
GmMATE93	Glyma.17G027900.1	2085066	2087848
GmMATE94	Glyma.17G131700.1	10561766	10563301
GmMATE95	Glyma.17G136400.1	11018767	11020308
GmMATE96	Glyma.17G136500.1	11025191	11027406
GmMATE97	Glyma.17G175100.1	18294542	18302075
GmMATE98	Glyma.17G247400.1	40283791	40290776
GmMATE99	Glyma.18G110800.1	13125204	13125542
GmMATE100	Glyma.18G143700.1	23063131	23078420
GmMATE101	Glyma.18G206500.1	49021770	49029829
GmMATE102	Glyma.18G214800.1	50165772	50170225
GmMATE103	Glyma.18G235200.1	52365873	52369870
GmMATE104	Glyma.18G293100.1	57124192	57128652
GmMATE105	Glyma.18G293200.1	57131714	57135856
GmMATE106	Glyma.18G293300.1	57136449	57140783
GmMATE107	Glyma.19G001600.1	117544	120775
GmMATE108	Glyma.19G120200.1	37773951	37778723
GmMATE109	Glyma.19G120300.1	37782534	37786674
GmMATE110	Glyma.19G120700.1	37861157	37863438
GmMATE111	Glyma.19G120900.1	37879976	37885683
GmMATE112	Glyma.19G244000.1	49134266	49136538
GmMATE113	Glyma.20G123300.1	36600865	36604507
GmMATE114	Glyma.20G123400.1	36606303	36608942
GmMATE115	Glyma.20G123500.1	36610054	36614582
GmMATE116	Glyma.20G155500.1	39433274	39435445
GmMATE117	Glyma.20G162000.1	39966692	39971061
