# Supplementary material for: Genome-wide analysis of MATE transporters and expression patterns of a subgroup of MATE genes in response to aluminum toxicity in soybean
Source: BMC Genomics. 2016 Mar 11;17:223. doi: 10.1186/s12864-016-2559-8 (PMC4788864; doi:10.1186/s12864-016-2559-8)
Supplement: Additional file 3: Table S2. — Details of the 117 MATE proteins in soybean. (XLS 42 kb) [file 12864_2016_2559_MOESM3_ESM.xls]

## Sheet: Table S3
Table S2. Details of the 117 MATE proteins in soybean.
Proteins	Length (aa)	MWa (KDa)	Number of	pIb	Subcellular
			Transmembrane helices		Locationc
GmMATE1	343	36.8054	7	7.48	chlo:(0.79)
GmMATE2	491	54.2972	11	5.93	plas:(0.57)
GmMATE3	518	56.5113	12	5.77	plas:(0.43)
GmMATE4	538	58.6661	8	6.96	plas:(0.71)
GmMATE5	511	55.5082	10	8.23	plas:(0.71)
GmMATE6	541	58.9987	11	8.06	plas:(0.64)
GmMATE7	507	55.5016	12	6.73	chlo:(0.32)
GmMATE8	492	54.7337	10	7.57	plas:(0.64)
GmMATE9	507	54.8323	11	8.5	cyto:(0.57)
GmMATE10	476	51.7845	12	7.01	plas:(0.64)
GmMATE11	482	52.1437	10	5.59	plas:(0.53)
GmMATE12	475	51.3298	11	8.98	plas:(0.57)
GmMATE13	500	53.5382	10	7.72	plas:(0.36)
GmMATE14	527	56.9996	12	8.62	plas:(0.79)
GmMATE15	526	56.6436	10	9.7	plas:(0.64)
GmMATE16	488	53.8967	12	8.03	plas:(0.57)
GmMATE17	487	53.9088	12	6.45	plas:(0.50)
GmMATE18	487	53.6283	12	5.4	plas:(0.57)
GmMATE19	429	47.1411	10	8.87	plas:(0.50)
GmMATE20	490	54.0848	12	6.9	plas:(0.43)
GmMATE21	494	54.5976	12	7.5	plas:(0.64)
GmMATE22	539	58.6021	8	7.43	plas:(0.71)
GmMATE23	537	58.7563	12	8.8	plas:(0.64)
GmMATE24	524	57.2666	12	8.01	plas:(0.50)
GmMATE25	503	55.3909	9	5.29	plas:(0.64)
GmMATE26	199	22.1013	4	8.42	chlo:(0.32)
GmMATE27	486	52.7892	11	6.55	plas:(0.43)
GmMATE28	531	57.9474	11	7.44	plas:(0.64)
GmMATE29	525	57.1347	10	8.93	plas:(0.71)
GmMATE30	315	34.6898	6	9.43	plas:(0.46)
GmMATE31	480	51.8636	10	8.14	plas:(0.57)
GmMATE32	548	59.5052	11	7.51	plas:(0.64)
GmMATE33	480	52.5665	10	7.86	cyto:(0.43)
GmMATE34	517	56.0278	11	6.19	plas:(0.36)
GmMATE35	480	51.9934	11	9.03	plas:(0.71)
GmMATE36	469	51.26	12	9.27	plas:(0.50)
GmMATE37	467	50.9054	10	9.15	plas:(0.50)
GmMATE38	422	45.9427	9	8.46	plas:(0.43)
GmMATE39	497	53.8823	9	6.59	plas:(0.86)
GmMATE40	539	57.2766	12	6.24	chlo:(0.57)
GmMATE41	506	55.4857	10	8.64	plas:(0.64)
GmMATE42	494	53.1458	10	6.59	plas:(0.64)
GmMATE43	498	54.6957	10	8.59	plas:(0.43)
GmMATE44	475	52.2074	12	9.32	plas:(0.71)
GmMATE45	173	19.262	3	7.58	plas:(0.36)
GmMATE46	528	57.7471	10	8.76	cyto:(0.36)
GmMATE47	556	59.8675	9	9.43	vacu:(0.50)
GmMATE48	522	57.5742	9	6.98	plas:(0.36)
GmMATE49	488	54.0832	11	8.22	plas:(0.57)
GmMATE50	488	54.1921	12	7.91	plas:(0.50)
GmMATE51	572	62.4365	11	8.64	plas:(0.71)
GmMATE52	323	35.4439	5	9.31	plas:(0.54)
GmMATE53	443	48.646	11	9.09	plas:(0.57)
GmMATE54	474	51.5036	12	9.23	plas:(0.43)
GmMATE55	489	53.1426	12	8.41	plas:(0.43)
GmMATE56	510	55.5336	12	5.36	plas:(0.50)
GmMATE57	542	59.1625	8	7.85	plas:(0.64)
GmMATE58	501	53.8445	10	6.23	plas:(0.36)
GmMATE59	80	8.71235	2	6.5	extr:(0.57)
GmMATE60	494	54.0602	11	5.65	vacu:(0.43)
GmMATE61	530	57.9168	11	8.21	plas:(0.57)
GmMATE62	478	52.267	12	6.32	plas:(0.29)
GmMATE63	477	52.177	12	6.65	plas:(0.57)
GmMATE64	146	16.024	3	8.57	plas:(0.36)
GmMATE65	475	51.7023	12	7.49	plas:(0.43)
GmMATE66	459	49.9781	9	7.07	plas:(0.43)
GmMATE67	534	58.0409	11	8.68	plas:(0.71)
GmMATE68	467	50.9639	11	8.15	plas:(0.64)
GmMATE69	548	59.8206	8	8.9	chlo:(0.36)
GmMATE70	546	59.5132	9	9.18	chlo:(0.57)
GmMATE71	441	48.1298	10	6.65	plas:(0.36)
GmMATE72	504	54.3729	12	5.9	plas:(0.64)
GmMATE73	287	31.5089	6	9.07	plas:(0.36)
GmMATE74	549	59.6985	9	9.4	plas:(0.57)
GmMATE75	428	46.5286	6	9.36	plas:(0.64)
GmMATE76	504	55.5646	12	8.28	plas:(0.43)
GmMATE77	500	55.1051	12	7.16	cyto:(0.57)
GmMATE78	536	59.4759	13	6.17	plas:(0.64)
GmMATE79	555	59.3906	9	6.76	plas:(0.57)
GmMATE80	539	60.4388	10	9.6	plas:(0.50)
GmMATE81	505	55.204	10	8.1	plas:(0.43)
GmMATE82	483	52.4463	11	8.1	plas:(0.71)
GmMATE83	129	14.5514	4	8.18	plas:(0.36)
GmMATE84	554	59.3829	9	7.66	plas:(0.86)
GmMATE85	505	54.7625	11	7.09	plas:(0.86)
GmMATE86	516	56.3696	10	8.62	cyto:(0.57)
GmMATE87	553	59.1655	9	9.46	plas:(0.50)
GmMATE88	261	29.1924	3	7.93	E.R.:(0.64)
GmMATE89	505	54.5158	11	8.39	cyto:(0.29)
GmMATE90	477	52.9248	10	5.98	plas:(0.57)
GmMATE91	488	54.1321	12	6.64	plas:(0.50)
GmMATE92	562	60.8759	11	8.63	plas:(0.57)
GmMATE93	507	55.4847	8	8.39	plas:(0.71)
GmMATE94	511	55.5501	11	8.48	plas:(0.79)
GmMATE95	505	55.0341	9	8.91	plas:(0.64)
GmMATE96	507	55.2669	10	9.26	plas:(0.64)
GmMATE97	355	38.0421	8	9.12	chlo:(0.71)
GmMATE98	483	52.4702	12	6.62	plas:(0.71)
GmMATE99	112	12.473	3	5.38	plas:(0.79)
GmMATE100	509	55.6254	12	6.3	plas:(0.29)
GmMATE101	593	64.2805	9	5.83	chlo:(0.71)
GmMATE102	505	55.3486	8	8.52	plas:(1.00)
GmMATE103	505	55.2662	12	5.6	plas:(0.64)
GmMATE104	480	51.9935	12	9.07	plas:(0.50)
GmMATE105	406	43.8941	10	6.04	plas:(0.71)
GmMATE106	388	41.8618	8	8.04	plas:(0.43)
GmMATE107	498	53.8042	10	6.32	plas:(0.64)
GmMATE108	495	54.6244	12	7.6	plas:(0.36)
GmMATE109	496	54.6926	11	8.04	plas:(0.43)
GmMATE110	400	44.0844	9	6.72	chlo:(0.50)
GmMATE111	491	54.1839	12	6.16	plas:(0.36)
GmMATE112	273	29.5301	7	9.27	plas:(0.50)
GmMATE113	555	60.5712	11	7.4	plas:(0.64)
GmMATE114	409	44.327	7	5.13	plas:(0.36)
GmMATE115	476	52.0245	10	6.65	plas:(0.50)
GmMATE116	550	60.4486	11	8.3	plas:(0.64)
GmMATE117	494	54.0512	11	5.78	vacu:(0.64)
aMW: molecular weight
bpI: isoelectric point
cplas: plasma membrane; chlo: chloroplast; cyto: cytoplasm; vacu: vacuole; E.R.: endoplasmic reticulum; extr: extracellular.
The number within bracket represents the highest probability of the MATE gene locating in the specific organelle.
