# Supplementary material for: Genome-wide analysis of MATE transporters and expression patterns of a subgroup of MATE genes in response to aluminum toxicity in soybean
Source: BMC Genomics. 2016 Mar 11;17:223. doi: 10.1186/s12864-016-2559-8 (PMC4788864; doi:10.1186/s12864-016-2559-8)
Supplement: Additional file 4: Table S3. — Duplication analysis of the 117 Soybean MATE genes. (XLS 29 kb) [file 12864_2016_2559_MOESM4_ESM.xls]

## Sheet: Table S4
Table S3. Duplication analysis of the 117 Soybean MATE genes.
Red: tandem duplication	Green: no duplication	Grey: semaental duplication
Soybean MATE Genes		Corresponding Segmentally Duplicated Genes
GmMATE1	GmMATE31	GmMATE39	GmMATE42
GmMATE2	GmMATE8
GmMATE3	GmMATE7	GmMATE100
GmMATE4	GmMATE22	GmMATE57	GmMATE102
GmMATE5	GmMATE29	GmMATE68	GmMATE95
GmMATE6	GmMATE28	GmMATE67	GmMATE92	GmMATE94
GmMATE7	GmMATE100	GmMATE3
GmMATE8	GmMATE2
GmMATE9	GmMATE89
GmMATE10	GmMATE27	GmMATE105	GmMATE107
GmMATE11
GmMATE12	GmMATE104
GmMATE13	GmMATE58
GmMATE14	GmMATE23	GmMATE32
GmMATE15	GmMATE80
GmMATE16	GmMATE111
GmMATE17
GmMATE18
GmMATE19
GmMATE20
GmMATE21
GmMATE22	GmMATE4	GmMATE57	GmMATE102
GmMATE23	GmMATE14
GmMATE24
GmMATE25
GmMATE26	GmMATE33
GmMATE27	GmMATE107	GmMATE10
GmMATE28	GmMATE94	GmMATE67	GmMATE6
GmMATE29	GmMATE95	GmMATE5	GmMATE68
GmMATE30
GmMATE31	GmMATE42	GmMATE39	GmMATE1
GmMATE32	GmMATE14
GmMATE33	GmMATE26
GmMATE34	GmMATE71	GmMATE85	GmMATE72
GmMATE35
GmMATE36	GmMATE43	GmMATE52
GmMATE37
GmMATE38
GmMATE39	GmMATE1	GmMATE31	GmMATE42
GmMATE40	GmMATE101
GmMATE41	GmMATE86	GmMATE46	GmMATE93
GmMATE42	GmMATE31	GmMATE1	GmMATE39
GmMATE43	GmMATE36
GmMATE44	GmMATE54
GmMATE45
GmMATE46	GmMATE93	GmMATE41	GmMATE86
GmMATE47
GmMATE48	GmMATE59	GmMATE90
GmMATE49	GmMATE117
GmMATE50
GmMATE51	GmMATE116	GmMATE61	GmMATE92
GmMATE52	GmMATE36
GmMATE53
GmMATE54	GmMATE44
GmMATE55
GmMATE56	GmMATE103
GmMATE57	GmMATE22	GmMATE4	GmMATE102
GmMATE58	GmMATE13
GmMATE59	GmMATE48
GmMATE60	GmMATE117
GmMATE61	GmMATE51	GmMATE92	GmMATE116
GmMATE62	GmMATE115
GmMATE63
GmMATE64
GmMATE65	GmMATE113
GmMATE66
GmMATE67	GmMATE6	GmMATE28	GmMATE94
GmMATE68	GmMATE5	GmMATE95	GmMATE29
GmMATE69
GmMATE70
GmMATE71	GmMATE72	GmMATE34	GmMATE85
GmMATE72	GmMATE34	GmMATE71
GmMATE73	GmMATE76
GmMATE74	GmMATE75	GmMATE87
GmMATE75	GmMATE74	GmMATE87
GmMATE76	GmMATE73
GmMATE77
GmMATE78
GmMATE79	GmMATE84
GmMATE80	GmMATE15
GmMATE81
GmMATE82	GmMATE98
GmMATE83
GmMATE84	GmMATE79
GmMATE85	GmMATE71	GmMATE34
GmMATE86	GmMATE41	GmMATE93	GmMATE46
GmMATE87	GmMATE74	GmMATE75
GmMATE88
GmMATE89	GmMATE9
GmMATE90	GmMATE48
GmMATE91	GmMATE117
GmMATE92	GmMATE6	GmMATE28	GmMATE51	GmMATE116	GmMATE61
GmMATE93	GmMATE41	GmMATE68	GmMATE86	GmMATE46
GmMATE94	GmMATE6	GmMATE67
GmMATE95	GmMATE29	GmMATE5
GmMATE96
GmMATE97
GmMATE98	GmMATE82	GmMATE3
GmMATE99
GmMATE100	GmMATE4	GmMATE7
GmMATE101	GmMATE40
GmMATE102	GmMATE57	GmMATE107	GmMATE22
GmMATE103	GmMATE56
GmMATE104	GmMATE12
GmMATE105	GmMATE10	GmMATE104
GmMATE106
GmMATE107	GmMATE27	GmMATE10
GmMATE108
GmMATE109
GmMATE110
GmMATE111	GmMATE16
GmMATE112
GmMATE113	GmMATE65
GmMATE114	GmMATE61
GmMATE115	GmMATE62	GmMATE60
GmMATE116	GmMATE92	GmMATE51
GmMATE117	GmMATE91	GmMATE49
