# Supplementary material for: Genome-wide analysis of MATE transporters and expression patterns of a subgroup of MATE genes in response to aluminum toxicity in soybean
Source: BMC Genomics. 2016 Mar 11;17:223. doi: 10.1186/s12864-016-2559-8 (PMC4788864; doi:10.1186/s12864-016-2559-8)
Supplement: Additional file 5: Table S4. — The 35 known MATE transporters in plants. (XLS 51 kb) [file 12864_2016_2559_MOESM5_ESM.xls]

## Sheet: Table S5
Table S4. The 35 known MATE transporters in plants.
Name	Accession no. or AGI code	Plant species	Function	Subfamily	References
AtFFT	At4g25640	Arabidopsis thaliana	Flavonoid transporter	C1	Thompson et al. (2010)
AtTT12	At3g59030	Arabidopsis thaliana	Anthocyanin transporter/ vacuolar flavonoid/H+ -antiporter	C1	Debeaujon et al. (2001), Marinova et al. (2007), Zhao and Dixon (2009)
BrTT12	ACJ36213	Brassica rapa	Seed coat pigmentation	C1	Chai et al. (2009)
MtMATE1	FJ858726	Medicago truncatula	Proanthocyanidin precursor transporter for proanthocyanidin biosynthesis in the seed coat	C1	Zhao and Dixon (2009)
MtMATE2	HM856605	Medicago truncatula	Flavonoid transporter/vacuolar sequestration of flavonoid glycosides	C1	Zhao et al. (2011)
NtMATE1	AB286961	Nicotiana tabacum	Nicotine transporter/vacuolar sequestration of nicotine	C1	Shoji et al. (2009)
NtMATE2	AB286963	Nicotiana tabacum	Nicotine transporter/vacuolar sequestration of nicotine	C1	Shoji et al. (2009)
PtMATE	XP_002302594	Populus trichocarpa	Similar with TT12	C1	Direct submitted in NCBI
RcEEF49069	EEF49069	Ricinus communis	Putative MATE, similar with TT12	C1	Direct submitted in NCBI
RcMATE1	XP_002532702	Ricinus communis	Putative MATE, similar with TT12	C1	Direct submitted in NCBI
SlMATE(MTP77)	BE354224	Solanum lycopersicum	Predicted as an anthocyanin transporter, upregulated in ANT1 transgenic line	C1	Mathews et al. (2003)
VvAM1	FJ264202	Vitis vinifera	Vacuolar H+-dependent acylated anthocyanin transporter	C1	Gomez et al. (2009), Gomez et al. (2011)
VvAM3	FJ264203	Vitis vinifera	Vacuolar H+-dependent acylated anthocyanin transporter	C1	Gomez et al. (2009), Gomez et al. (2011)
VvMATE1	GSVIVP00018839001	Vitis vinifera	Putative proanthocyanidin transporter	C1	Pérez-Díaz et al. (2014)
AtALF5	At3g23560	Arabidopsis thaliana	Efflux transporter for detoxification	C2	Diener et al. (2001)
AtDTX1	At2g04070	Arabidopsis thaliana	Efflux transporter for detoxification	C2	Li et al. (2002)
Nt-JAT1	AM991692	Nicotiana tabacum	Nicotine efflux transporter	C2	Morita et al. (2009)
AtADS1/ABS3	At4g29140	Arabidopsis thaliana	negatively regulates plant disease resistance/hypocotyl cell elongation	C3	Sun et al. (2011), Li et al. (2014), Wang et al. (2015)
AtZF14/AtBCD1/AtZRZ/AtABS4	At1g58340	Arabidopsis thaliana	Organ initiation/Fe homeostasis/hypocotyl cell elongation	C3	Burko et al. (2011), Seo et al. (2012), Wang et al. (2015)
AtEDS5	At4g39030	Arabidopsis thaliana	transport of salicylic acid (SA), essential for SA dependent disease resistance	C4	Nawrath et al. (2002), Ishihara et al. (2008),Serrano et al. (2013), Yamasaki et al. (2013)
AtFRD3	At3g08040	Arabidopsis thaliana	iron translocation	C4	Rogers and Guerinot (2002), Green and Rogers (2004), Durrett et al. (2007), Roschzttardtz et al. (2011)
AtMATE	At1g51340	Arabidopsis thaliana	Al detoxification	C4	Liu et al. (2009), Liu et al. (2012)
BoMATE	KF031944	Brassica oleracea	Al detoxification	C4	Wu et al. (2014)
EcMATE1	AB725912	Eucalyptus camaldulensis	Al detoxification	C4	Sawaki et al. (2013)
GmFRD3b	EU591741	Glycine max	iron translocation	C4	Rogers et al. (2009)
HvAACT1	BAF75822	Hordeum vulgare	Al detoxification; iron translocation	C4	Furukawa et al. (2007), Fujii et al. (2012);Zhou et al. (2013)
MtAC122162	AC122162_1.4	Medicago truncatula	Grouped together with HvAACT1 and AtFRD3 in one phylogenetic clade	C4	Zhao et al. (2011)
OsFRDL1	Os03g0216700	Oryza sativa	iron translocation	C4	Inoue et al. (2004), Yokosho et al. (2009)
OsFRDL4	Os01g0919100	Oryza sativa	Al detoxification	C4	Yokosho et al. (2011)
SbMATE	ABS89149	Sorghum bicolor	Al detoxification	C4	Magalhaes et al. (2007), Sivaguru et al. (2013),Caniato et al. (2014)
ScFRDL1	AB571881	Secale cereale	iron translocation	C4	Yokosho et al. (2010)
ScFRDL2	AB571882	Secale cereale	Al detoxification	C4	Yokosho et al. (2010)
TaMATE	BE605049/ BE498331	Triticum aestivum	Al detoxification	C4	Ryan et al. (2009)
TaMATE1B	KC152457	Triticum aestivum	Al detoxification; iron translocation	C4	Tovkach et al. (2013)
ZmMATE1	FJ015156.1	Zea mays	Al detoxification	C4	Maron et al. (2010), Maron et al. (2013)
Note:
Burko Y, Geva Y, Refael-Cohen A, Shleizer-Burko S, Shani E, Berger Y, Halon E, Chuck G, Moshelion M, Ori N (2011) From organelle to organ: ZRIZI MATE-Type transporter is an organelle transporter that enhances organ initiation. Plant Cell Physiol 52: 518–527
Caniato FF, Hamblin MT, Guimaraes CT, Zhang Z, Schaffert RE, Kochian LV, Magalhaes JV (2014) Association mapping provides insights into the origin and the fine structure of the sorghum aluminum tolerance locus, AltSB. PLoS ONE 9: e87438
Chai Y, Lei B, Huang H L, Li J N, Yin J M, Tang Z L, Wang R, Chen L(2009) TRANSPARENT TESTA 12 genes from Brassica napus and parental species: cloning, evolution, and diVerential involvement in yellow seed trait.Mol Genet Genomics 281:109–123
Debeaujon I, Peeters AJM, Leon-Kloosterziel KM, Koornneef M (2001) The TRANSPARENT TESTA12 gene of Arabidopsis encodes a multidrug secondary transporter-like protein required for flavonoid sequestration in vacuoles of the seed coat endothelium. Plant Cell 13: 853–871
Diener AC, Gaxiola RA, Fink GR (2001) Arabidopsis ALF5, a multidrug efflux transporter gene family member, confers resistance to toxins. Plant Cell 13: 1625–1638
Durrett TP, Gassmann W, Rogers EE (2007) The FRD3-mediated efflux of citrate into the root vasculature is necessary for efficient iron translocation. Plant Physiol 144: 197–205
Fujii M, Yokosho K, Yamaji N, Saisho D, Yamane M, Takahashi H, Sato K, Nakazono M, Ma JF (2012) Acquisition of aluminium tolerance by modification of a single gene in barley. Nat Commun 3: 713
Furukawa J, Yamaji N, Wang H, Mitani N, Murata Y, Sato K, Katsuhara M, Takeda K, Ma JF (2007) An aluminum-activated citrate transporter in barley. Plant Cell Physiol 48: 1081–1091
Gomez C, Conejero G, Torregrosa L, Cheynier V, Terrier N, Ageorges A (2011) In vivo grapevine anthocyanin transport involves vesicle-mediated trafficking and the contribution of anthoMATE transporters and GST. Plant J 67: 960–970
Gomez C, Terrier N, Torregrosa L, Vialet S, Fournier-Level A, Verries C, Souquet JM, Mazauric JP, Klein M, Cheynier V, et al. (2009) Grapevine MATE-type proteins act as vacuolar H+- dependent acylated anthocyanin transporters. Plant Physiol 150: 402–415
Green LS, Rogers EE (2004) FRD3 controls iron localization in Arabidopsis. Plant Physiol 136: 2523–2531
Inoue H, Mizuno D, Takahashi M, Nakanishi H, Mori S, Nishizawa NK (2004) A rice FRD3-like (OsFRDL1) gene is expressed in the cells involved in long-distance transport. Soil Sci Plant Nutr 50: 1133–1140
Ishihara T, Sekine KT, Hase S, Kanayama Y, Seo S, Ohashi Y, Kusano T, Shibata D, Shah J, Takahashi H (2008) Overexpression of the Arabidopsis thaliana EDS5 gene enhances resistance to viruses. Plant Biol 10: 451–461
Li L, He Z, Pandey GK, Tsuchiya T, Luan S (2002) Functional cloning and characterization of a plant efflux carrier for multidrug and heavy metal detoxification. J Biol Chem 277: 5360–5368
Li R, Li J, Li S, Qin G, Novak O, Pencik A, Ljung K, Aoyama T, Liu J, Murphy A, et al. (2014) ADP1 affects plant architecture by regulating local auxin biosynthesis. PLoS Genet 10: e1003954
Liu J, Luo X, Shaff J, Liang C, Jia X, Li Z, Magalhaes J, Kochian LV (2012) A promoter-swap strategy between the AtALMT and AtMATE genes increased Arabidopsis aluminum resistance and improved carbon-use efficiency for aluminum resistance. Plant J 71: 327–337
Liu J, Magalhaes JV, Shaff J, Kochian LV (2009) Aluminumactivated citrate and malate transporters from the MATE and ALMT families function independently to confer Arabidopsis aluminum tolerance. Plant J 57: 389–399
Magalhaes JV, Liu J, Guimaraes CT, Lana UGP, Alves VMC, Wang YH, Schaffert RE, Hoekenga OA, Pineros MA, Shaff JE, et al. (2007) A gene in the multidrug and toxic compound extrusion (MATE) family confers aluminum tolerance in sorghum. Nat Genet 39: 1156–1161
Marinova K, Pourcel L, Weder B, Schwarz M, Barron D, Routaboul JM, Debeaujon I, Klein M (2007) The Arabidopsis MATE transporter TT12 acts as a vacuolar flavonoid/H+-antiporter active in proanthocyanidin-accumulating cells of the seed coat. Plant Cell 19: 2023–2038
Maron LG, Guimaraes CT, Kirst M, Albert PS, Birchler JA, Bradbury PJ, Buckler ES, Coluccio AE, Danilova TV, Kudrna D, et al. (2013) Aluminum tolerance in maize is associated with higher MATE1 gene copy number. Proc Natl Acad Sci USA 110: 5241–5246
Maron LG, Pineros MA, Guimaraes CT, Magalhaes JV, Pleiman JK, Mao C, Shaff J, Belicuas SNJ, Kochian LV (2010) Two functionally distinct members of the MATE (multi-drug and toxic compound extrusion) family of transporters potentially underlie two major aluminum tolerance QTLs in maize. Plant J 61: 728–740
Mathews H, Clendennen SK, Caldwell CG, Liu XL, Connors K, Matheis N, Schuster DK, Menasco DJ, Wagoner W, Lightner J, et al. (2003) Activation tagging in tomato identifies a transcriptional regulator of anthocyanin biosynthesis, modification, and transport. Plant Cell 15: 1689–1703
Morita M, Shitan N, Sawada K, Van Montagu MCE, Inze D, Rischer H, Goossens A, Oksman-Caldentey KM, Moriyama Y, Yazaki K (2009) Vacuolar transport of nicotine is mediated by a multidrug and toxic compound extrusion (MATE) transporter in Nicotiana tabacum. Proc Natl Acad Sci USA 106: 2447–2452
Nawrath C, Heck S, Parinthawong N, Metraux JP (2002) EDS5, an essential component of salicylic acid-dependent signaling for disease resistance in Arabidopsis, is a member of the MATE transporter family. Plant Cell 14: 275–286
Perez-Diaz R, Ryngajllo M, Perez-Diaz J, Pena-Cortes H, Casaretto JA, Gonzalez-Villanueva E, Ruiz-Lara S (2014) VvMATE1 and VvMATE2 encode putative proanthocyanidin transporters expressed during berry development in Vitis vinifera L. Plant Cell Rep 33: 1147–1159
Rogers EE, Guerinot ML (2002) FRD3, a member of the multidrug and toxin efflux family, controls iron deficiency responses in Arabidopsis. Plant Cell 14: 1787–1799
Rogers EE, Wu X, Stacey G, Nguyen HT (2009) Two MATE proteins play a role in iron efficiency in soybean. J Plant Physiol 166: 1453–1459
Roschzttardtz H, Seguela-Arnaud M, Briat JF, Vert G, Curie C (2011) The FRD3 citrate effluxer promotes iron nutrition between symplastically disconnected tissues throughout Arabidopsis development. Plant Cell 23: 2725–2737
Ryan PR, Harsh R, Sanjay G, Walter J. H, Emmanuel D(2009)A second mechanism for Aluminum resistance in Wheat relies on the constitutive efflux of citrate from roots. Plant Physiol 149: 340–351
Sawaki Y, Kihara-Doi T, Kobayashi Y, Nishikubo N, Kawazu T, Koyama H, Sato S (2013) Characterization of Al-responsive citrate excretion and citrate-transporting MATEs in Eucalyptus camaldulensis. Planta 237: 979–989
Seo PJ, Park J, Park MJ, Kim YS, Kim SG, Jung JH, Park CM (2012) A Golgi-localized MATE transporter mediates iron homoeostasis under osmotic stress in Arabidopsis. Biochem J 442: 551–561
Serrano M, Wang B, Aryal B, Garcion C, Abou-Mansour E, Heck S, Geisler M, Mauch F, Nawrath C, Metraux JP (2013) Export of salicylic acid from the chloroplast requires the multidrug and toxin extrusion-like transporter EDS5. Plant Physiol 162: 1815–1821
Shoji T, Inai K, Yazaki Y, Sato Y, Takase H, Shitan N, Yazaki K, Goto Y, Toyooka K, Matsuoka K, et al. (2009) Multidrug and toxic compound extrusion-type transporters implicated in vacuolar sequestration of nicotine in tobacco roots. Plant Physiol 149: 708–718
Sivaguru M, Liu J, Kochian LV (2013) Targeted expression of SbMATE in the root distal transition zone is responsible for sorghum aluminum resistance. Plant J 76: 297–307
Sun X, Gilroy EM, Chini A, Nurmberg PL, Hein I, Lacomme C, Birch PR, Hussain A, Yun BW, Loake GJ (2011) ADS1 encodes a MATE-transporter that negatively regulates plant disease resistance. New Phytol 192: 471–482
Thompson EP, Wilkins C, Demidchik V, Davies JM, Glover BJ (2010) An Arabidopsis flavonoid transporter is required for anther dehiscence and pollen development. J Exp Bot 61: 439–451
Tovkach A, Ryan PR, Richardson AE, Lewis DC, Rathjen TM, Ramesh S, Tyerman SD, Delhaize E (2013) Transposon-mediated alteration of TaMATE1B expression in wheat confers constitutive citrate efflux from root apices. Plant Physiol 161: 880–892
Wang R, Liu X, Liang S, Ge Q, Li Y, Shao J, et al. A subgroup of MATE transporter genes regulates hypocotyl cell elongation in Arabidopsis. J Exp Bot. 2015; 66(20):6327-6343.
Wu X, Li R, Shi J, Wang J, Sun Q, Zhang H, et al. Brassica oleracea MATE encodes a citrate transporter and enhances aluminum tolerance in Arabidopsis thaliana. Plant Cell Physiol. 2014; 55(8):1426-1436.
Yokosho K, Yamaji N, Ma JF (2010) Isolation and characterisation of two MATE genes in rye. Funct Plant Biol 37: 296–303
Yokosho K, Yamaji N, Ma JF (2011) An Al-inducible MATE gene is involved in external detoxification of Al in rice. Plant J 68: 1061–1069
Yokosho K, Yamaji N, Ueno D, Mitani N, Ma JF (2009) OsFRDL1 is a citrate transporter required for efficient translocation of iron in rice. Plant Physiol 149: 297–305
Zhao J, Dixon RA (2009) MATE transporters facilitate vacuolar uptake of epicatechin 3′-O-glucoside for proanthocyanidin biosynthesis in Medicago truncatula and Arabidopsis. Plant Cell 21: 2323–2340
Zhao J, Huhman D, Shadle G, He XZ, Sumner LW, Tang Y, Dixon RA (2011) MATE2 mediates vacuolar sequestration of flavonoid glycosides and glycoside malonates in Medicago truncatula. Plant Cell 23: 1536–1555
Zhou G, Delhaize E, Zhou M, Ryan PR (2013) The barley MATE gene, HvAACT1, increases citrate efflux and Al3+ tolerance when expressed in wheat and barley. Ann Bot (Lond) 112: 603–612
