# Supplementary material for: Genome-wide analysis of MATE transporters and expression patterns of a subgroup of MATE genes in response to aluminum toxicity in soybean
Source: BMC Genomics. 2016 Mar 11;17:223. doi: 10.1186/s12864-016-2559-8 (PMC4788864; doi:10.1186/s12864-016-2559-8)
Supplement: Additional file 6: Table S5. — RNA-seq data of 117 soybean MATE genes in nine tissues as shown in fragments/kilobase/million (FPKM) from Phytozome. (XLS 43 kb) [file 12864_2016_2559_MOESM6_ESM.xls]

## Sheet: Table S6
Table S5. RNA-seq data of 117 soybean MATE genes in nine tissues as shown in fragments/kilobase/million (FPKM) from Phytozome.
Genes	Leaf	Stem	SAM	Flower	Pod	Seed	Root	Root Hair	Nodule
GmMATE1	0.04	0.743	0.209	11.365	4.803	2.623	0.436	1.088	0.721
GmMATE2	16.836	0.355	5.13	5.619	2.594	2.431	8.519	0.428	0.411
GmMATE3	19.121	10.331	7.901	0.599	2.484	1.59	9.773	22.634	14.43
GmMATE4	0	0	0	0	0	0	0.057	0.079	0.046
GmMATE5	3.161	10.428	2.042	12.307	2.434	6.697	0.54	6.917	7.482
GmMATE6	1.03	0.632	0.059	0.778	0.013	0	0.463	0.482	0.701
GmMATE7	4.687	0.603	1.28	0.861	0.196	0.052	0.056	0.68	0.564
GmMATE8	0	0	0	0.01	0	0	0	0	0.132
GmMATE9	0.052	0.606	0.92	0.173	1.111	0.177	0.239	1.594	7.32
GmMATE10	0	0.08	16.681	0.272	0.254	2.359	2.323	1.295	0.107
GmMATE11	0	0.121	0.3	0.035	0.023	0.011	0.293	0.515	1.596
GmMATE12	0.027	0.209	0.154	1.767	7.664	8.344	1.929	56.878	173.269
GmMATE13	0.071	0.047	0	0.128	0.025	0.211	0.937	2.034	14.672
GmMATE14	0.285	0.363	1.029	3.928	0.064	0.031	0.066	0.03	0.14
GmMATE15	2.032	1.492	1.146	0.674	0.924	2.868	0.752	0.914	1.416
GmMATE16	0.578	0.712	3.231	1.477	1.199	27.205	0.407	0.307	0.073
GmMATE17	3.106	7.36	12.066	7.338	5.042	2.911	2.127	1.141	1.27
GmMATE18	2.732	31.316	42.844	105.211	4.458	2.646	15.618	2.26	4.601
GmMATE19	0.109	0.189	0.269	0.052	0.314	0.019	0.04	0	0.021
GmMATE20	67.198	10.036	41.404	9.793	5.264	2.915	8.009	2.303	0.894
GmMATE21	22.22	7.822	13.127	18.816	2.213	3.676	52.317	8.554	17.837
GmMATE22	0	0.028	0	0	0	0	0.216	0.384	0.273
GmMATE23	1.429	0.461	1.274	1.017	0.386	0.012	0.049	0.076	0.107
GmMATE24	1.573	8.025	3.315	3.257	6.836	2.339	2.05	3.54	4.62
GmMATE25	0.81	3.52	0.737	53.78	2.109	4.154	1.003	0.73	0.069
GmMATE26	0.395	0.165	0.257	0.721	0.928	0	0.038	0	0
GmMATE27	0.721	0.404	0.746	0.061	0.185	0.391	7.793	14.727	8.162
GmMATE28	0.015	0	0	0.01	0	0	0.111	0.025	0.076
GmMATE29	0.496	5.425	0.136	1.295	0.656	0.372	0.028	1.716	2.187
GmMATE30	0.11	0.266	0	0	0.03	0	0	0.58	0.709
GmMATE31	0	0.075	0.39	0.064	0.225	0.316	0.13	0.565	0.036
GmMATE32	2.236	0.757	1.533	2.426	0.4	0.033	0.095	0.433	0.102
GmMATE33	0	0.014	0	0.009	0.389	0.256	7.183	1.87	0.419
GmMATE34	0.014	0	0	0.092	0	0	0	0.036	0.551
GmMATE35	0.042	0.008	0	0.851	2.034	5.322	0.123	0.198	0.093
GmMATE36	0.701	0.167	0.329	1.461	21.641	14.452	0.539	1.787	3.205
GmMATE37	0	0.017	0	0.259	2.628	5.315	0.031	0.014	0
GmMATE39	0.07	0.555	1.045	9.66	4.426	1.541	0.084	0.906	0.557
GmMATE40	38.929	1.786	2.986	2.561	2.063	1.505	0.927	1.071	1.119
GmMATE41	0	2.257	0.011	0.035	0.763	0.208	0	0.077	0.078
GmMATE42	0.013	0.71	0.663	0.215	0.168	0.421	0.353	3.257	0.775
GmMATE43	9.329	3.226	0.944	3.138	0.914	1.567	0.307	0.099	0.495
GmMATE44	0.094	0.079	0.065	0.982	14.018	16.021	0.073	0.034	0.066
GmMATE46	0.077	0.025	0.025	1.455	0.034	0	0	0	0
GmMATE47	0	10.823	0.183	1.432	19.438	9.621	0.329	2.166	6.815
GmMATE48	0	0	0	0	0.065	0	0	0	0
GmMATE49	0.536	31.906	5.87	0.848	25.43	0.393	0.239	2.49	2.826
GmMATE50	1.373	3.248	10.709	3.649	2.804	0.101	0.784	0.135	0.334
GmMATE51	0.055	0.235	0.452	1.536	0.051	0.105	0.482	0.921	2.856
GmMATE52	0	0	0	0	0	0.071	0	0.023	0.054
GmMATE53	0	0.108	0.021	0	0.117	0.19	0	0	0
GmMATE54	0.391	0.141	1.565	0.421	0.22	1.189	0.105	0.401	0.09
GmMATE55	9.465	4.617	7.32	8.2	2.439	7.711	1.128	3.387	8.693
GmMATE56	0	0.012	0	1.254	2.987	4.091	0	0.021	0.108
GmMATE57	0	0.012	0	0	0	0	0.049	0.076	0.789
GmMATE58	0	0.035	0.045	0.387	0.063	0.576	0.044	0.123	0.025
GmMATE59	0.052	0.151	0	0.061	0	0	0.096	0.044	0
GmMATE60	14.633	3.506	23.88	9.598	3.568	3.851	4.52	0.833	0.738
GmMATE61	0.154	0.334	0.025	0.358	0	0	0.421	0.533	0.893
GmMATE62	3.477	0.075	0.015	0.103	0.024	0.093	0.056	0.013	0.168
GmMATE63	7.644	5.867	3.713	3.977	4.096	6.42	2.713	2.247	3.127
GmMATE64	5.246	0.14	0.215	0.574	0.075	0.251	0.448	0.446	1.001
GmMATE65	14.826	0.28	0.726	5.838	0.13	0	4.884	10.76	19.47
GmMATE66	4.483	1.387	3.562	3.922	2.496	2.114	0.5	1.019	2.577
GmMATE67	3.467	0.161	0.079	3.485	0.009	0.041	0.088	0.132	0.253
GmMATE68	0.002	0.019	0.087	0.002	0.011	0.143	0.032	0.135	0.139
GmMATE69	39.954	23.256	23.139	13.435	23.35	5.386	11.079	18.184	9.978
GmMATE70	4.764	3.031	7.248	2.024	4.368	6.121	2.76	5.123	5.727
GmMATE71	8.271	0.047	0.024	1.527	0.013	0.169	0	1.247	4.833
GmMATE72	115.516	17.04	26.332	33.907	20.309	10.192	36.223	31.37	24.303
GmMATE73	0	1.471	0.535	0.085	0.315	0.119	0	0.26	0.439
GmMATE74	0.035	0	0.103	0.108	0.006	0	0	2.898	7.236
GmMATE75	0	0	0	0	0	0	7.947	13.562	60.174
GmMATE76	35.569	12.268	29.319	9.013	5.37	23.277	3.444	11.155	36.984
GmMATE77	1.072	1.751	0.816	2.623	1.886	0.478	0.416	1.039	1.977
GmMATE78	2.6	3.517	2.392	4.963	2.484	0.221	0.185	0.601	1.031
GmMATE79	57.086	17.348	4.082	32.231	7.775	2.157	0.857	3.76	10.927
GmMATE80	6.935	8.268	9.501	17.534	8.265	8.075	3.607	9.635	12.361
GmMATE81	0.027	0	0.318	0.664	29.838	38.697	0	0.18	0.117
GmMATE82	0.347	3.627	0.072	4.106	1.884	0.969	0.547	0.105	0.184
GmMATE84	21.92	6.86	2.266	17.247	2.92	10.236	0.26	1.135	1.171
GmMATE85	5.347	0.532	3.46	9.436	0.28	6.897	1.097	1.279	2.282
GmMATE86	0.735	1.138	0.246	5.51	12.174	0.03	0	0.019	0.08
GmMATE87	0.078	17.901	1.442	5.548	4.84	2.565	0.753	2.606	12.625
GmMATE88	0	0	0	0	0	0	0	0.034	0
GmMATE89	0.13	0.671	0.509	1.56	0.436	0.19	0.534	2.685	3.984
GmMATE90	1.029	12.88	11.534	3.459	31.573	9.899	2.088	13.02	42.644
GmMATE91	1.107	19.598	42.536	7.564	52.468	1.656	0.421	2.39	2.055
GmMATE92	0.015	0.317	0.197	2.219	0.093	0.085	2.297	0.515	4.037
GmMATE93	0	0.139	0.011	6.866	0.871	0.062	0	0.109	0.023
GmMATE94	0.031	0.031	0	0.01	0	0.013	0.226	0.063	0.077
GmMATE95	0	0.341	0	0.02	0.026	1.047	0.497	1.34	3.056
GmMATE96	0	0.192	0	0	0.142	1.42	0.04	0.735	1.208
GmMATE98	0.314	10.477	11.286	4.783	18.678	24.449	2.811	2.442	1.408
GmMATE99	0.111	0.043	0.161	0	0.07	0	0.431	0	0.261
GmMATE100	3.672	4.783	6.689	2.015	3.153	3.928	4.916	7.77	3.727
GmMATE101	0.924	0.506	0.601	0.452	0.576	0.68	0.404	0.272	0.408
GmMATE102	0	0	0	0	0	0	1.961	0.169	2.114
GmMATE103	0	0.013	0.102	1.221	0.14	0.035	0	0	0
GmMATE104	0	0.007	0	0.119	4.723	4.001	1.326	2.209	0.747
GmMATE105	0.083	0.039	0.266	0.025	0.006	0.084	0.134	0.009	0.095
GmMATE106	0.004	0.105	0.281	0.028	0.074	0.041	0.092	0.077	0.201
GmMATE107	0.013	0.135	0.304	0.198	0.818	0.336	10.527	24.05	4.165
GmMATE108	0	0.43	0.087	0.174	7.001	7.643	0	0.414	2.215
GmMATE109	1.723	0.222	3.689	1.514	1.382	0.382	0.139	0.051	0.045
GmMATE110	0.027	0.09	0.297	0.042	0.075	0.001	0.002	0.04	0
GmMATE111	7.529	6.811	2.53	117.848	23.472	0.791	1.385	1.305	1.698
GmMATE112	0	0	0	0	0.08	0	0	0	0
GmMATE113	0.001	0.049	0.048	1.725	6.488	3.762	0.024	0.01	0.036
GmMATE114	0.194	1.765	1.273	0.455	0.17	0.764	1.659	1.29	2.941
GmMATE115	1.825	6.431	2.951	2.679	0.35	0.598	6.504	5.444	3.831
GmMATE116	0.074	0.011	0	1.199	0.011	0	0.371	0.196	0.502
GmMATE117	30.75	12.301	24.951	20.318	16.413	11.887	4.092	3.109	4.692
The genes shown 0 expression.
Genes	Leaf	Stem	SAM	Flower	Seed	Pod	Root	Root Hair	Nodule
GmMATE38	0	0	0	0	0	0	0	0	0
GmMATE45	0	0	0	0	0	0	0	0	0
GmMATE83	0	0	0	0	0	0	0	0	0
GmMATE97	0	0	0	0	0	0	0	0	0
SAM: shoot apical meristem.
Reference:
Goodstein DM, Shu S, Howson R, Neupane R, Hayes RD, Fazo J, et al. Phytozome: a comparative platform for green plant genomics. Nucleic Acids Res. 2012; 40(D1):D1178-D1186.
