# Supplementary material for: Genome-wide analysis of MATE transporters and expression patterns of a subgroup of MATE genes in response to aluminum toxicity in soybean
Source: BMC Genomics. 2016 Mar 11;17:223. doi: 10.1186/s12864-016-2559-8 (PMC4788864; doi:10.1186/s12864-016-2559-8)
Supplement: Additional file 7: Table S6. — RNA-seq data of 117 soybean MATE genes in 14 tissues as shown in reads/kilobase/million (RPKM) normalization of the raw data from RNA-Seq Atlas on SoyBase. (XLS 44 kb) [file 12864_2016_2559_MOESM7_ESM.xls]

## Sheet: Table S7
Table S6. RNA-seq data of 117 soybean MATE genes in 14 tissues as shown in reads/kilobase/million (RPKM) normalization of the raw data from RNA-Seq Atlas on SoyBase.
Genes	young_leaf	flower	one cm pod	pod shell 10DAF	pod shell 14DAF	seed 10DAF	seed 14DAF	seed 21DAF	seed 25DAF	seed 28DAF	seed 35DAF	seed 42DAF	root	nodule
GmMATE1	0	11	7	6	9	6	13	10	18	11	14	10	9	0
GmMATE2	6	6	7	7	2	1	3	4	2	1	1	0	0	0
GmMATE3	1	1	4	4	4	0	0	0	1	0	1	1	29	7
GmMATE5	1	3	1	1	1	1	2	1	3	1	2	2	6	2
GmMATE6	0	0	0	0	1	0	0	0	0	0	0	0	0	1
GmMATE10	5	0	0	0	0	0	0	0	1	0	1	0	0	0
GmMATE13	0	0	0	0	0	0	0	0	0	0	0	0	1	6
GmMATE14	0	2	0	0	0	0	0	0	0	0	0	0	0	0
GmMATE18	7	18	10	6	5	1	0	0	0	1	1	0	0	0
GmMATE19	2	1	3	1	1	0	0	0	0	0	0	0	0	0
GmMATE20	30	12	5	6	4	0	1	0	1	1	1	0	0	0
GmMATE21	2	4	2	4	1	1	1	2	0	1	1	1	6	1
GmMATE24	3	3	5	3	3	1	1	1	1	1	1	1	6	5
GmMATE25	0	19	1	1	1	2	4	5	4	2	1	0	0	0
GmMATE29	0	0	0	0	0	0	0	0	0	0	0	0	2	0
GmMATE30	0	0	0	0	0	0	0	0	0	0	0	0	2	1
GmMATE27	1	0	0	0	0	0	0	0	0	0	1	0	14	1
GmMATE31	0	0	0	0	0	0	0	1	0	0	0	0	0	0
GmMATE32	0	2	4	2	1	0	0	0	0	0	0	0	0	0
GmMATE33	0	0	2	1	0	0	0	0	0	0	0	0	0	0
GmMATE34	0	0	0	0	0	0	0	0	0	0	0	0	0	1
GmMATE35	0	0	0	0	0	0	1	1	1	0	0	0	0	0
GmMATE36	0	2	5	2	2	14	17	14	3	2	2	1	2	0
GmMATE37	0	1	2	1	0	3	4	5	2	1	1	0	0	0
GmMATE39	0	8	2	1	5	4	4	7	6	2	3	2	1	0
GmMATE40	2	2	1	1	1	0	1	1	0	0	0	1	1	1
GmMATE41	0	0	0	0	0	0	1	0	0	0	0	0	0	0
GmMATE42	0	0	0	0	0	1	1	1	2	1	1	1	4	0
GmMATE43	0	3	2	1	1	0	0	0	0	0	0	0	0	0
GmMATE44	0	1	3	0	0	18	40	33	3	2	2	1	0	0
GmMATE46	0	7	0	0	0	0	0	0	0	0	0	0	0	0
GmMATE47	0	1	3	1	1	16	27	17	2	1	1	0	21	1
GmMATE49	2	2	17	20	18	7	3	0	0	0	0	0	2	0
GmMATE50	10	7	8	8	6	1	1	0	0	0	0	0	0	0
GmMATE51	0	0	0	0	0	0	0	0	0	0	0	0	1	0
GmMATE54	5	1	1	1	0	0	0	1	1	0	1	0	0	0
GmMATE55	5	10	1	2	2	1	3	2	2	1	4	2	4	4
GmMATE56	0	1	2	2	2	1	3	2	2	1	1	1	0	0
GmMATE57	0	0	0	0	0	0	0	0	0	0	0	0	0	1
GmMATE60	32	18	11	9	4	1	4	4	3	1	1	1	0	0
GmMATE61	0	0	0	0	0	0	0	0	0	0	0	0	2	0
GmMATE65	0	2	0	0	0	0	0	0	0	0	0	0	6	17
GmMATE67	0	0	0	1	0	0	0	0	0	0	0	0	0	1
GmMATE68	0	0	0	0	0	0	0	0	0	0	0	0	1	0
GmMATE69	28	15	24	23	19	3	5	5	3	1	2	0	8	4
GmMATE70	13	5	9	7	6	3	7	3	4	2	2	1	3	10
GmMATE71	0	1	0	0	0	0	0	0	0	0	0	0	0	55
GmMATE72	44	52	54	41	26	7	25	20	35	17	19	11	33	20
GmMATE73	2	1	1	1	1	0	0	0	0	0	0	0	0	0
GmMATE75	0	0	0	0	0	0	0	0	0	0	0	0	1	104
GmMATE76	16	12	5	3	1	1	3	4	7	3	7	6	2	31
GmMATE78	1	4	1	1	1	1	0	0	0	0	0	0	3	0
GmMATE79	1	5	1	1	1	0	0	0	1	0	1	1	2	5
GmMATE80	4	5	3	2	2	2	2	3	2	2	2	1	3	12
GmMATE81	0	1	3	1	1	15	25	27	16	5	0	0	0	0
GmMATE82	0	0	1	0	0	0	0	1	1	0	0	0	0	0
GmMATE84	0	2	0	0	0	0	1	1	1	1	3	2	0	0
GmMATE85	1	10	1	1	1	0	1	0	5	3	5	1	2	9
GmMATE86	0	12	0	0	1	0	0	0	0	0	0	0	0	0
GmMATE89	0	4	1	1	1	0	1	1	0	0	0	0	17	10
GmMATE90	2	3	7	9	11	1	1	0	0	1	3	3	1	18
GmMATE91	7	11	29	31	31	2	2	0	0	0	0	0	0	0
GmMATE92	0	0	0	0	0	0	0	0	0	0	0	0	2	0
GmMATE93	0	11	0	0	0	0	0	0	0	0	0	0	0	0
GmMATE96	0	0	0	0	0	0	1	1	1	1	2	2	0	1
GmMATE98	2	7	12	15	17	7	22	25	18	5	1	0	1	1
GmMATE100	14	5	10	8	6	1	0	1	3	2	5	4	5	2
GmMATE101	5	6	4	3	2	2	1	2	1	0	2	2	1	2
GmMATE104	0	0	0	0	0	0	3	2	0	1	1	0	0	0
GmMATE107	0	1	2	1	1	1	0	0	0	0	0	0	4	1
GmMATE108	0	0	2	1	2	5	5	2	1	1	3	3	0	1
GmMATE109	1	1	1	2	1	1	0	0	0	0	0	0	0	0
GmMATE111	1	13	1	1	3	0	0	0	0	0	0	1	0	0
GmMATE113	0	1	1	0	1	1	2	4	1	0	1	1	0	0
GmMATE114	0	1	0	0	0	0	0	0	0	0	0	0	2	0
GmMATE116	0	1	0	0	0	0	0	0	0	0	0	0	0	0
GmMATE117	78	25	31	30	16	6	10	12	9	6	6	2	3	2
The genes shown 0 expression.
Genes	young_leaf	flower	one cm pod	pod shell 10DAF	pod shell 14DAF	seed 10DAF	seed 14DAF	seed 21DAF	seed 25DAF	seed 28DAF	seed 35DAF	seed 42DAF	root	nodule
GmMATE4	0	0	0	0	0	0	0	0	0	0	0	0	0	0
GmMATE8	0	0	0	0	0	0	0	0	0	0	0	0	0	0
GmMATE15	0	0	0	0	0	0	0	0	0	0	0	0	0	0
GmMATE22	0	0	0	0	0	0	0	0	0	0	0	0	0	0
GmMATE23	0	0	0	0	0	0	0	0	0	0	0	0	0	0
GmMATE28	0	0	0	0	0	0	0	0	0	0	0	0	0	0
GmMATE38	0	0	0	0	0	0	0	0	0	0	0	0	0	0
GmMATE48	0	0	0	0	0	0	0	0	0	0	0	0	0	0
GmMATE53	0	0	0	0	0	0	0	0	0	0	0	0	0	0
GmMATE58	0	0	0	0	0	0	0	0	0	0	0	0	0	0
GmMATE62	0	0	0	0	0	0	0	0	0	0	0	0	0	0
GmMATE102	0	0	0	0	0	0	0	0	0	0	0	0	0	0
GmMATE103	0	0	0	0	0	0	0	0	0	0	0	0	0	0
GmMATE88	0	0	0	0	0	0	0	0	0	0	0	0	0	0
GmMATE94	0	0	0	0	0	0	0	0	0	0	0	0	0	0
GmMATE97	0	0	0	0	0	0	0	0	0	0	0	0	0	0
GmMATE105	0	0	0	0	0	0	0	0	0	0	0	0	0	0
GmMATE106	0	0	0	0	0	0	0	0	0	0	0	0	0	0
GmMATE110	0	0	0	0	0	0	0	0	0	0	0	0	0	0
The genes no data.
GmMATE7
GmMATE9
GmMATE11
GmMATE12
GmMATE45
GmMATE52
GmMATE59
GmMATE77
GmMATE83
GmMATE87
GmMATE95
GmMATE99
GmMATE115
The genes identified in the later Wm82.a2.v1 (21 genes) assemblies are not represented in this expression Atlas in SoyBase.
GmMATE16
GmMATE17
GmMATE26
GmMATE63
GmMATE64
GmMATE66
GmMATE74
GmMATE112
DAF: days after flowering.
Reference:
Severin AJ, Woody JL, Bolon Y-T, Joseph B, Diers BW, Farmer AD, et al. RNA-Seq Atlas of Glycine max: a guide to the soybean transcriptome. BMC Plant Biol. 2010;10(1):160.
