# Supplementary material for: Genome-wide analysis of MATE transporters and expression patterns of a subgroup of MATE genes in response to aluminum toxicity in soybean
Source: BMC Genomics. 2016 Mar 11;17:223. doi: 10.1186/s12864-016-2559-8 (PMC4788864; doi:10.1186/s12864-016-2559-8)
Supplement: Additional file 11: Table S8. — Primers and amplification efficiencies for qRT-PCR and RT-PCR in this study. (XLS 22 kb) [file 12864_2016_2559_MOESM11_ESM.xls]

## Sheet: Table S11
Table S8. Primers and amplification efficiencies for qRT-PCR and RT-PCR in this study.
Genes	Forward (5'-3')	Reverse (5'-3')	Purpose	Efficiency
GmMATE13	AAGACCTTGAACATCTCTCTAAAT	GCCGGGTATGGACACTAGTAATTA	qRT-PCR expression analysis	1.07
GmMATE36	CTTGATCCCAAGCCTTTCAG	TGCAGGAAGAGGAGAACCTG	qRT-PCR expression analysis	0.99
GmMATE47	TCATTACATTACAGATTATGCGAA	TCATTTTCTATTGCTATTTTTTCA	qRT-PCR expression analysis	1.09
GmMATE49	ACTTCGCCATTATCTTTACCAATA	TGTAACATTTTCTGCCAAGTCTGA	qRT-PCR expression analysis	0.99
GmMATE58	AACATTGGGAAGAAAGGTGGT	CAGCGTAGTAGGGAGCGAAA	qRT-PCR expression analysis	0.92
GmMATE74	GGTGGTCTATTGTTGACAAGGGTA	AAGGGATGATGCCAACCAAAT	qRT-PCR expression analysis	1.03
GmMATE75	ACGAACCCAACAAGTGGAAG	CCTAAACGGCCTATGAATGC	qRT-PCR and RT-PCR expression analysis	0.98
GmMATE79	AACAACACAACAGTGAATTTGGC	TGAAGCAATAGGATCAGCTGTCA	qRT-PCR expression analysis	1.04
GmMATE84	GCTACACCCTGCAAAGCAGT	GAGATATAACATGGGCGATGG	qRT-PCR expression analysis	1.01
GmMATE86	ATCATCTCGTCCCTTGTCGTCG	ACTCAGTGCCGTTGGTAAAGTGTA	qRT-PCR expression analysis	0.98
GmMATE87	ATGGTATGGTGGATGGCAGT	TGAGCCAGGAAGGACCAGTA	qRT-PCR expression analysis	1.06
GmMATE91	TGTATGTGCCACTCCAATCTTAAA	GAAAATCCAGTCCATTCTTCCTTA	qRT-PCR expression analysis	1.01
GmMATE93	ATGGTTGGTCTGTGTTATGGGTTG	TCAGTTTGGTCCTCATCATATGCA	qRT-PCR expression analysis	1.02
GmMATE117	GGGGTTCGTTCTTGGTTATACAGC	CAACTCCAATGTCTTGTCCACTCC	qRT-PCR expression analysis	0.94
GmEF-1α	TGCAAAGGAGGCTGCTAACT	CAGCATCACCGTTCTTCAAA	qRT-PCR and RT-PCR expression analysis	1.01
