# Supplementary material for: Genome-wide analysis of MATE transporters and expression patterns of a subgroup of MATE genes in response to aluminum toxicity in soybean
Source: BMC Genomics. 2016 Mar 11;17:223. doi: 10.1186/s12864-016-2559-8 (PMC4788864; doi:10.1186/s12864-016-2559-8)
Supplement: Additional file 13: Table S9. — The Ct values of the housekeeping gene GmEF-1α by qRT-PCR across all samples in this study. (XLS 32 kb) [file 12864_2016_2559_MOESM13_ESM.xls]

## Sheet: Table S11
Table S9. The Ct values of the housekeeping gene GmEF-1α by qRT-PCR across all samples in this study.
Identifier	Ct	Mean Ct
Stem-EF-1a	17.29	17.19
	17.14
	17.14
Root tip-EF-1a	15.89	15.8733
	15.88
	15.85
Shoot apical meristem-EF-1a	16.54	16.49
	16.43
	16.5
Leaf-EF-1a	18.34	18.49
	18.57
	18.56
Flower-EF-1a	18.03	17.73
	17.58
	17.58
Pod-EF-1a	19.75	19.0467
	18.71
	18.68
Seed-EF-1a	17.99	18
	17.98
	18.03
1-EF-1a	17.21	17.1933
	17.16
	17.21
2-EF-1a	17.62	17.6267
	17.62
	17.64
3-EF-1a	17.72	17.5467
	17.5
	17.42
4-EF-1a	17.43	17.43
	17.45
	17.41
5-EF-1a	18.21	18.2
	18.16
	18.23
6-EF-1a	17.83	17.7667
	17.78
	17.69
7-EF-1a	17.46	17.2833
	17.29
	17.1
8-EF-1a	17.86	17.83
	17.81
	17.82
9-EF-1a	19.45	19.39
	19.43
	19.29
10-EF-1a	17.75	17.72
	17.7
	17.71
11-EF-1a	17.01	17.0233
	17.02
	17.04
12-EF-1a	18.64	18.6367
	18.64
	18.63
Note: 1,3,5,7,9,11: KF and GF under control (0µM AlCl3) condition
2,4,6,8,10,12: KF and GF under Al (25µM AlCl3) condition
